# Supplementary material for: Identification of a novel stomatal opening chemical, PP242, that inhibits early abscisic acid signal transduction in guard cells
Source: Plant Cell Physiol. 2025 Jan 30;66(6):854–65. doi: 10.1093/pcp/pcaf013 (PMC12290280; doi:10.1093/pcp/pcaf013)
Supplement: pcaf013_Supp [file pcaf013_supp.zip]

Archive with 3 entries (1 files):
- pcaf013_Supp/
- pcaf013_Supp/suppl_data/
- pcaf013_Supp/suppl_data/pcp-2024-e-00241-File008.pdf
